# Supplementary material for: Injury Patterns in Resuscitated Non-Traumatic Cardiac Arrest Patients—A Comparative CT Analysis Between Automated Chest Compression Devices
Source: Diagnostics (Basel). 2026 Apr 16;16(8):1179. doi: 10.3390/diagnostics16081179 (PMC13115485; doi:10.3390/diagnostics16081179)
Supplement: Supplementary file 1 [file diagnostics-16-01179-s001.zip]

Archive with 1 entries (1 files):
- diagnostics-4203528-supplementary.pdf
